# Supplementary material for: Fc Receptor-Like 6 (FCRL6) Discloses Progenitor B Cell Heterogeneity That Correlates With Pre-BCR Dependent and Independent Pathways of Natural Antibody Selection
Source: Front Immunol. 2020 Feb 14;11:82. doi: 10.3389/fimmu.2020.00082 (PMC7033751; doi:10.3389/fimmu.2020.00082)
Supplement: Supplementary file 2 [file Table_1.xlsx]

## Sheet: Summary
Supplementary Table 1 (Dereplicated Ighv sequences shared between FL and BM pro B cell subsets and Y101%)
Samples	Pro B cell subsets	Total productive dereplicated reads	IGHV genes with > 50 dereplicated productive reads
s62	FL FCRL6-	35920	71
s61	FL FCRL6+	19870	62
s67	BM FCRL6-	94419	82
s68	BM FCRL6+	45361	74

## Sheet: FL Y101 reads and genes
sample	V.GENE.and.allele	total reads			sample	V.GENE.and.allele	total reads			s62 unique		s61 unique			FL shared IGHV gene alleles
s62	IGHV1-11	79			s61	IGHV1-11	255			IGHV1-15		IGHV1-19			IGHV1-11
s62	IGHV1-12	94			s61	IGHV1-12	74			IGHV1-61		IGHV9-4			IGHV1-12
s62	IGHV1-14	184			s61	IGHV1-14	115			IGHV1-77					IGHV1-14
s62	IGHV1-15	153			s61	IGHV1-18	630			IGHV1-80					IGHV1-18
s62	IGHV1-18	840			s61	IGHV1-19	55			IGHV1-81					IGHV1-20
s62	IGHV1-20	168			s61	IGHV1-20	620			IGHV1-82					IGHV1-26
s62	IGHV1-26	442			s61	IGHV1-26	350			IGHV1S16					IGHV1-31
s62	IGHV1-31	137			s61	IGHV1-31	77			IGHV1S34					IGHV1-37
s62	IGHV1-37	302			s61	IGHV1-37	199			IGHV1S53					IGHV1-39
s62	IGHV1-39	431			s61	IGHV1-39	249			IGHV3S1					IGHV1-4
s62	IGHV1-4	270			s61	IGHV1-4	105			IGHV8-12					IGHV1-42
s62	IGHV1-42	88			s61	IGHV1-42	152								IGHV1-47
s62	IGHV1-47	424			s61	IGHV1-47	444								IGHV1-5
s62	IGHV1-5	268			s61	IGHV1-5	89								IGHV1-54
s62	IGHV1-54	350			s61	IGHV1-54	270								IGHV1-55
s62	IGHV1-55	234			s61	IGHV1-55	164								IGHV1-62
s62	IGHV1-61	66			s61	IGHV1-62	440								IGHV1-63
s62	IGHV1-62	487			s61	IGHV1-63	215								IGHV1-67
s62	IGHV1-63	538			s61	IGHV1-67	183								IGHV1-69
s62	IGHV1-67	367			s61	IGHV1-69	280								IGHV1-7
s62	IGHV1-69	545			s61	IGHV1-7	290								IGHV1-74
s62	IGHV1-7	505			s61	IGHV1-74	220								IGHV1-87
s62	IGHV1-74	384			s61	IGHV1-87	391								IGHV1-9
s62	IGHV1-77	97			s61	IGHV1-9	332								IGHV11-1
s62	IGHV1-80	129			s61	IGHV11-1	263								IGHV11-2
s62	IGHV1-81	70			s61	IGHV11-2	551								IGHV14-1
s62	IGHV1-82	67			s61	IGHV14-1	71								IGHV14-3
s62	IGHV1-87	754			s61	IGHV14-3	404								IGHV14-4
s62	IGHV1-9	1072			s61	IGHV14-4	404								IGHV1S127
s62	IGHV11-1	64			s61	IGHV1S127	80								IGHV1S130
s62	IGHV11-2	249			s61	IGHV1S130	298								IGHV1S132
s62	IGHV14-1	175			s61	IGHV1S132	122								IGHV1S135
s62	IGHV14-3	772			s61	IGHV1S135	206								IGHV1S137
s62	IGHV14-4	755			s61	IGHV1S137	75								IGHV1S14
s62	IGHV1S127	108			s61	IGHV1S14	89								IGHV1S22
s62	IGHV1S130	253			s61	IGHV1S22	354								IGHV1S29
s62	IGHV1S132	146			s61	IGHV1S29	160								IGHV1S30
s62	IGHV1S135	290			s61	IGHV1S30	58								IGHV1S33
s62	IGHV1S137	298			s61	IGHV1S33	167								IGHV1S56
s62	IGHV1S14	109			s61	IGHV1S56	61								IGHV1S81
s62	IGHV1S16	80			s61	IGHV1S81	405								IGHV2-2
s62	IGHV1S22	302			s61	IGHV2-2	1758								IGHV2-3
s62	IGHV1S29	201			s61	IGHV2-3	225								IGHV2-4
s62	IGHV1S30	62			s61	IGHV2-4	536								IGHV2-5
s62	IGHV1S33	186			s61	IGHV2-5	739								IGHV2-6
s62	IGHV1S34	203			s61	IGHV2-6	1629								IGHV2-9
s62	IGHV1S53	152			s61	IGHV2-9	571								IGHV3-1
s62	IGHV1S56	90			s61	IGHV3-1	296								IGHV3-2
s62	IGHV1S81	577			s61	IGHV3-2	775								IGHV3-5
s62	IGHV2-2	3882			s61	IGHV3-5	225								IGHV3-6
s62	IGHV2-3	606			s61	IGHV3-6	142								IGHV5-12
s62	IGHV2-4	751			s61	IGHV5-12	221								IGHV5-17
s62	IGHV2-5	1210			s61	IGHV5-17	579								IGHV5-2
s62	IGHV2-6	1940			s61	IGHV5-2	124								IGHV5-4
s62	IGHV2-9	1678			s61	IGHV5-4	477								IGHV5-6
s62	IGHV3-1	1124			s61	IGHV5-6	347								IGHV5-9
s62	IGHV3-2	2292			s61	IGHV5-9	859								IGHV8-8
s62	IGHV3-5	802			s61	IGHV8-8	71								IGHV9-1
s62	IGHV3-6	984			s61	IGHV9-1	64								IGHV9-2
s62	IGHV3S1	55			s61	IGHV9-2	119								IGHV9-3
s62	IGHV5-12	457			s61	IGHV9-3	92
s62	IGHV5-17	613			s61	IGHV9-4	54								60
s62	IGHV5-2	71
s62	IGHV5-4	1865				62	19870
s62	IGHV5-6	1115
s62	IGHV5-9	1323
s62	IGHV8-12	60
s62	IGHV8-8	76
s62	IGHV9-1	137
s62	IGHV9-2	61
s62	IGHV9-3	201
	71	35920

## Sheet: FL 60
V.GENE.and.allele	%Y s62	%Y s61
IGHV1-11	0.189873	0.321569
IGHV1-12	0.276596	0.256757
IGHV1-14	0.233696	0.173913
IGHV1-18	0.355952	0.298413
IGHV1-20	0.422619	0.277419
IGHV1-26	0.28733	0.234286
IGHV1-31	0.167883	0.155844
IGHV1-37	0.324503	0.211055
IGHV1-39	0.266821	0.228916
IGHV1-4	0.292593	0.285714
IGHV1-42	0.488636	0.302632
IGHV1-47	0.292453	0.184685
IGHV1-5	0.216418	0.0224719
IGHV1-54	0.354286	0.248148
IGHV1-55	0.299145	0.292683
IGHV1-62	0.250513	0.215909
IGHV1-63	0.260223	0.209302
IGHV1-67	0.237057	0.36612
IGHV1-69	0.372477	0.0964286
IGHV1-7	0.318812	0.248276
IGHV1-74	0.294271	0.218182
IGHV1-87	0.3687	0.179028
IGHV1-9	0.335821	0.177711
IGHV11-1	0.234375	0.365019
IGHV11-2	0.321285	0.315789
IGHV14-1	0.257143	0.549296
IGHV14-3	0.260363	0.257426
IGHV14-4	0.247682	0.24505
IGHV1S127	0.287037	0.0375
IGHV1S130	0.245059	0.0738255
IGHV1S132	0.273973	0.286885
IGHV1S135	0.189655	0.470874
IGHV1S137	0.288591	0.28
IGHV1S14	0.220183	0.292135
IGHV1S22	0.331126	0.324859
IGHV1S29	0.238806	0.275
IGHV1S30	0.241935	0.362069
IGHV1S33	0.370968	0.00598802
IGHV1S56	0.377778	0.0655738
IGHV1S81	0.261698	0.266667
IGHV2-2	0.374549	0.286689
IGHV2-3	0.341584	0.391111
IGHV2-4	0.428762	0.365672
IGHV2-5	0.402479	0.388363
IGHV2-6	0.379897	0.40577
IGHV2-9	0.474374	0.281961
IGHV3-1	0.310498	0.128378
IGHV3-2	0.258726	0.325161
IGHV3-5	0.410224	0.342222
IGHV3-6	0.362805	0.422535
IGHV5-12	0.437637	0.266968
IGHV5-17	0.32137	0.279793
IGHV5-2	0.394366	0.33871
IGHV5-4	0.455228	0.243187
IGHV5-6	0.429596	0.365994
IGHV5-9	0.349206	0.410943
IGHV8-8	0.263158	0.239437
IGHV9-1	0.226277	0.140625
IGHV9-2	0.459016	0.134454
IGHV9-3	0.293532	0.184783

## Sheet: BM Y101 reads and genes
sample	V.GENE.and.allele	total reads			sample	V.GENE.and.allele	total reads			s67 unique		s68 unique			BM shared IGHV gene alleles
s67	IGHV1-11	114			s68	IGHV1-11	131			IGHV1-19		none			IGHV1-11
s67	IGHV1-12	331			s68	IGHV1-12	190			IGHV1-22					IGHV1-12
s67	IGHV1-14	2090			s68	IGHV1-14	1218			IGHV1-53					IGHV1-14
s67	IGHV1-15	553			s68	IGHV1-15	373			IGHV1-66					IGHV1-15
s67	IGHV1-18	2867			s68	IGHV1-18	1342			IGHV1S126					IGHV1-18
s67	IGHV1-19	60			s68	IGHV1-20	365			IGHV1S136					IGHV1-20
s67	IGHV1-20	460			s68	IGHV1-26	680			IGHV1S26					IGHV1-26
s67	IGHV1-22	57			s68	IGHV1-31	116			IGHV1S45					IGHV1-31
s67	IGHV1-26	1374			s68	IGHV1-37	504								IGHV1-37
s67	IGHV1-31	326			s68	IGHV1-39	543								IGHV1-39
s67	IGHV1-37	972			s68	IGHV1-4	522								IGHV1-4
s67	IGHV1-39	921			s68	IGHV1-42	115								IGHV1-42
s67	IGHV1-4	850			s68	IGHV1-47	566								IGHV1-47
s67	IGHV1-42	98			s68	IGHV1-5	705								IGHV1-5
s67	IGHV1-47	645			s68	IGHV1-54	906								IGHV1-54
s67	IGHV1-5	1149			s68	IGHV1-55	418								IGHV1-55
s67	IGHV1-53	150			s68	IGHV1-61	204								IGHV1-61
s67	IGHV1-54	1408			s68	IGHV1-62	1129								IGHV1-62
s67	IGHV1-55	653			s68	IGHV1-63	829								IGHV1-63
s67	IGHV1-61	638			s68	IGHV1-67	648								IGHV1-67
s67	IGHV1-62	1750			s68	IGHV1-69	1257								IGHV1-69
s67	IGHV1-63	1975			s68	IGHV1-7	1058								IGHV1-7
s67	IGHV1-66	125			s68	IGHV1-74	1047								IGHV1-74
s67	IGHV1-67	810			s68	IGHV1-76	55								IGHV1-76
s67	IGHV1-69	2250			s68	IGHV1-77	203								IGHV1-77
s67	IGHV1-7	1345			s68	IGHV1-80	267								IGHV1-80
s67	IGHV1-74	2145			s68	IGHV1-81	173								IGHV1-81
s67	IGHV1-76	80			s68	IGHV1-82	86								IGHV1-82
s67	IGHV1-77	470			s68	IGHV1-84	105								IGHV1-84
s67	IGHV1-80	485			s68	IGHV1-85	287								IGHV1-85
s67	IGHV1-81	371			s68	IGHV1-87	733								IGHV1-87
s67	IGHV1-82	220			s68	IGHV1-9	2086								IGHV1-9
s67	IGHV1-84	237			s68	IGHV11-2	286								IGHV11-2
s67	IGHV1-85	440			s68	IGHV14-1	762								IGHV14-1
s67	IGHV1-87	1073			s68	IGHV14-3	2865								IGHV14-3
s67	IGHV1-9	4242			s68	IGHV14-4	1560								IGHV14-4
s67	IGHV11-2	186			s68	IGHV1S127	445								IGHV1S127
s67	IGHV14-1	1218			s68	IGHV1S130	498								IGHV1S130
s67	IGHV14-3	3546			s68	IGHV1S132	527								IGHV1S132
s67	IGHV14-4	2252			s68	IGHV1S135	700								IGHV1S135
s67	IGHV1S126	58			s68	IGHV1S137	554								IGHV1S137
s67	IGHV1S127	645			s68	IGHV1S14	195								IGHV1S14
s67	IGHV1S130	978			s68	IGHV1S16	262								IGHV1S16
s67	IGHV1S132	639			s68	IGHV1S22	659								IGHV1S22
s67	IGHV1S135	1307			s68	IGHV1S29	541								IGHV1S29
s67	IGHV1S136	53			s68	IGHV1S30	63								IGHV1S30
s67	IGHV1S137	886			s68	IGHV1S33	357								IGHV1S33
s67	IGHV1S14	500			s68	IGHV1S34	411								IGHV1S34
s67	IGHV1S16	548			s68	IGHV1S41	107								IGHV1S41
s67	IGHV1S22	1262			s68	IGHV1S53	184								IGHV1S53
s67	IGHV1S26	85			s68	IGHV1S56	358								IGHV1S56
s67	IGHV1S29	800			s68	IGHV1S81	1462								IGHV1S81
s67	IGHV1S30	214			s68	IGHV1S82	58								IGHV1S82
s67	IGHV1S33	487			s68	IGHV2-2	3272								IGHV2-2
s67	IGHV1S34	899			s68	IGHV2-3	528								IGHV2-3
s67	IGHV1S41	123			s68	IGHV2-4	724								IGHV2-4
s67	IGHV1S45	131			s68	IGHV2-5	1119								IGHV2-5
s67	IGHV1S53	359			s68	IGHV2-6	1841								IGHV2-6
s67	IGHV1S56	623			s68	IGHV2-9	2190								IGHV2-9
s67	IGHV1S81	2714			s68	IGHV3-1	1042								IGHV3-1
s67	IGHV1S82	81			s68	IGHV3-2	2843								IGHV3-2
s67	IGHV2-2	10914			s68	IGHV3-5	377								IGHV3-5
s67	IGHV2-3	2458			s68	IGHV3-6	669								IGHV3-6
s67	IGHV2-4	2089			s68	IGHV5-12	320								IGHV5-12
s67	IGHV2-5	2402			s68	IGHV5-17	918								IGHV5-17
s67	IGHV2-6	4657			s68	IGHV5-2	86								IGHV5-2
s67	IGHV2-9	5324			s68	IGHV5-4	797								IGHV5-4
s67	IGHV3-1	3524			s68	IGHV5-6	1008								IGHV5-6
s67	IGHV3-2	6606			s68	IGHV5-9	1067								IGHV5-9
s67	IGHV3-5	698			s68	IGHV8-12	76								IGHV8-12
s67	IGHV3-6	1304			s68	IGHV8-8	173								IGHV8-8
s67	IGHV5-12	957			s68	IGHV9-1	230								IGHV9-1
s67	IGHV5-17	2202			s68	IGHV9-2	106								IGHV9-2
s67	IGHV5-2	123			s68	IGHV9-3	359								IGHV9-3
s67	IGHV5-4	3866
s67	IGHV5-6	3167				74	45361								74
s67	IGHV5-9	3320
s67	IGHV8-12	296
s67	IGHV8-8	387
s67	IGHV9-1	416
s67	IGHV9-2	285
s67	IGHV9-3	812
	82	94419

## Sheet: BM 74
V.GENE.and.allele	%Y s67	%Y s68
IGHV1-11	0.236842	0.206107
IGHV1-12	0.214502	0.126316
IGHV1-14	0.273684	0.223317
IGHV1-15	0.244123	0.158177
IGHV1-18	0.276247	0.23696
IGHV1-20	0.306522	0.221918
IGHV1-26	0.267831	0.238235
IGHV1-31	0.177914	0.181034
IGHV1-37	0.252058	0.166667
IGHV1-39	0.235613	0.287293
IGHV1-4	0.248235	0.203065
IGHV1-42	0.112245	0.295652
IGHV1-47	0.317829	0.34629
IGHV1-5	0.226284	0.211348
IGHV1-54	0.275568	0.256071
IGHV1-55	0.248086	0.30622
IGHV1-61	0.217868	0.147059
IGHV1-62	0.180571	0.105403
IGHV1-63	0.275443	0.137515
IGHV1-67	0.216049	0.259259
IGHV1-69	0.286667	0.245028
IGHV1-7	0.264684	0.200378
IGHV1-74	0.217249	0.228271
IGHV1-76	0.2375	0.181818
IGHV1-77	0.242553	0.226601
IGHV1-80	0.210309	0.194757
IGHV1-81	0.293801	0.265896
IGHV1-82	0.377273	0.0232558
IGHV1-84	0.367089	0.114286
IGHV1-85	0.197727	0.226481
IGHV1-87	0.239515	0.231924
IGHV1-9	0.204149	0.199904
IGHV11-2	0.188172	0.0699301
IGHV14-1	0.273399	0.166667
IGHV14-3	0.2304	0.272251
IGHV14-4	0.224689	0.241667
IGHV1S127	0.237209	0.280899
IGHV1S130	0.266871	0.208835
IGHV1S132	0.251956	0.248577
IGHV1S135	0.27544	0.177143
IGHV1S137	0.20316	0.3213
IGHV1S14	0.144	0.246154
IGHV1S16	0.266423	0.225191
IGHV1S22	0.322504	0.22003
IGHV1S29	0.25	0.253235
IGHV1S30	0.224299	0.238095
IGHV1S33	0.275154	0.190476
IGHV1S34	0.243604	0.131387
IGHV1S41	0.243902	0.373832
IGHV1S53	0.233983	0.103261
IGHV1S56	0.24077	0.226257
IGHV1S81	0.238762	0.284542
IGHV1S82	0.234568	0.155172
IGHV2-2	0.219443	0.194071
IGHV2-3	0.25834	0.244318
IGHV2-4	0.276209	0.301105
IGHV2-5	0.258118	0.193923
IGHV2-6	0.22289	0.207496
IGHV2-9	0.253193	0.196347
IGHV3-1	0.236663	0.150672
IGHV3-2	0.230699	0.249384
IGHV3-5	0.348138	0.153846
IGHV3-6	0.21319	0.188341
IGHV5-12	0.269592	0.290625
IGHV5-17	0.207993	0.315904
IGHV5-2	0.130081	0.0813953
IGHV5-4	0.210812	0.138018
IGHV5-6	0.219766	0.269841
IGHV5-9	0.271988	0.21462
IGHV8-12	0.209459	0.197368
IGHV8-8	0.18863	0.16185
IGHV9-1	0.223558	0.256522
IGHV9-2	0.221053	0.254717
IGHV9-3	0.286946	0.206128
